# Supplementary material for: The Antitumor Activity of Sodium Selenite Alone and in Combination with Gemcitabine in Pancreatic Cancer: An In Vitro and In Vivo Study
Source: Cancers (Basel). 2021 Jun 25;13(13):3169. doi: 10.3390/cancers13133169 (PMC8268835; doi:10.3390/cancers13133169)
Supplement: Supplementary file 1 [file cancers-13-03169-s001.zip]

Archive with 3 entries (2 files):
- cancers-1241512-supplementary/
- cancers-1241512-supplementary/Figure Original images.pdf
- cancers-1241512-supplementary/Figure S1 . Suplem. material.pdf
